# Supplementary material for: The DNA dialect: a comprehensive guide to pretrained genomic language models
Source: Mol Syst Biol. 2026 Jan 19;22(3):309–32. doi: 10.1038/s44320-025-00184-4 (PMC12953581; doi:10.1038/s44320-025-00184-4)
Supplement: Supplementary file 1 — Table EV1 [file 44320_2025_184_MOESM1_ESM.xlsx]

## Sheet: Table EV1
Table EV1. Timeline and Scale of Recent Genomic Language Models. This table lists major genomic language models (gLMs) and related multimodal sequence models which are present on Figure 2D.
For each model, we report the release year, month, primary training modality (DNA, RNA, or metagenomic data), and model size measured in number of parameters.
The table highlights the rapid growth in model scale and diversity, including the emergence of meta-genomic models and large-scale DNA-focused foundation models exceeding tens of billions of parameters.
Model	Year	Month	Modality	Size
DNABERT	2021	August	DNA	89000000
DNABERT-2	2023	March	DNA	117000000
DNAGPT	2023	August	DNA	3000000000
NT	2024	November	DNA	2500000000
AgroNT	2024	July	DNA	991000000
SpeciesLM	2024	April	DNA	97000000
AIDO.DNA	2024	December	DNA	7000000000
MegaDNA	2024	October	DNA	277000000
Evo	2024	November	DNA	7000000000
GenerRNA	2024	October	RNA	350000000
RNAErnie	2024	May	RNA	105000000
RiNALMo	2024	February	RNA	650000000
AIDO.RNA	2024	November	RNA	1600000000
GENA-LM	2025	January	DNA	110000000
Evo 2	2025	February	DNA	40000000000
LucaOne	2025	April	DNA	1800000000
CD-GPT	2025	February	DNA	1000000000
Genomeocean	2025	February	Meta	4000000000
METAGENE-1	2025	January	Meta	7000000000
HybriDNA	2025	February	DNA	7000000000
GENERator	2025	April	DNA	1200000000
