# Supplementary material for: The DNA dialect: a comprehensive guide to pretrained genomic language models
Source: Mol Syst Biol. 2026 Jan 19;22(3):309–32. doi: 10.1038/s44320-025-00184-4 (PMC12953581; doi:10.1038/s44320-025-00184-4)
Supplement: Supplementary file 3 — Dataset EV1 [file 44320_2025_184_MOESM3_ESM.xlsx]

## Sheet: Dataset EV1
Modality	Model (Family)	Year	Training Data	Objective	Context Size	Tokenizer	Architecture	Model Size	Model Link
DNA	DNABERT	2021	HR	MLM	510 nt *	Overlapping k-mer: 3-6	Encoder - Transformers - BERT	86 - 89 M	https://huggingface.co/zhihan1996/DNA_bert_6
Mixed-modal	EBERT	2021	HR + Epigenomic Marks	MLM	1 Kb	Non-overlapping k-mer: 7	Encoder - Transformers - RoBERTa	100 M
Multi-modal	GeneBERT	2021	HR + Chromatin Accessibility	MLM + NGSP + Region-Sequence Matching	2 Kb	Overlapping k-mer: 4	BERT + Swin
DNA	LOGO	2022	HR	MLM	1 Kb / 2 Kb *	Overlapping k-mer: 3-6	Encoder - Transformers - ALBERT	1.5 M / 20 M	https://github.com/melobio/LOGO
Reads or Metagenomes	LookingGlass	2022	Bacteria + Archea SR	CLM	300 nt	Nucleotide	Encoder(-Decoder) - RNN - LSTM		https://github.com/ahoarfrost/LookingGlass
Reads or Metagenomes	ViBE	2022	Viral SR	MLM	510 nt *	Overlapping k-mer: 4	Encoder - Transformers - (Hierarchical) BERT	108 M	https://github.com/DMnBI/ViBE
DNA	FloraBERT	2022	Plant Promoters	MLM	512 tokens *	BPE	Encoder - Transformers - RoBERTa	47 M	https://huggingface.co/Gurveer05/FloraBERT
Reads or Metagenomes	INHERIT	2022	Phage Metagenomes	MLM	500 nt *	Overlapping k-mer: 6	Encoder - Transformers - BERT	86 M	https://github.com/Celestial-Bai/INHERIT
DNA	GenSLMs	2022	Prokaryota + SARS-CoV-2 Genes	DHM	10240 codons	Non-overlapping k-mer: 3	Decoder - Transformers - Hierarchical Transformer	25 M - 25 B	https://github.com/ramanathanlab/genslm
RNA	RNABERT	2022	Human ncRNAs	MLM + SAL	440 nt *	Nucleotide	Encoder - Transformer - BERT	0.5 M	https://huggingface.co/multimolecule/rnabert
RNA	RNA-FM	2022	MS ncRNAs/mRNAs	MLM	1022 nt	Nucleotide	Encoder - Transformer - BERT	100 M / 240 M	https://huggingface.co/multimolecule/rnafm
DNA	MoDNA	2022	HR	MLM + Motif Recognition + Masked Token Discrimination	510 nt *	Overlapping k-mer: 6	Encoder - Transformers - BERT
DNA	DNABERT-2	2023	MS	MLM	10 Kb	BPE	Encoder - Transformers - BERT	117 M	https://huggingface.co/zhihan1996/DNABERT-2-117M
DNA	HyenaDNA	2023	HR	CLM	1 Kb - 1 Mb *	Nucleotide	Decoder - Hyena	1.6 M - 13.1 M	https://huggingface.co/LongSafari/hyenadna-large-1m-seqlen-hf
DNA	GPN	2023	Plant Genomes	MLM	512 nt *	Nucleotide	Encoder - CNN	66 M	https://huggingface.co/songlab/gpn-brassicales
DNA	DNAGPT	2023	HR / MS / Mammal	CLM + GC% + SO	3 Kb / 25 Kb	Special Tokens + Non-overlapping k-mer: 6	Decoder - Transformers - GPT	100 M / 3B	https://github.com/TencentAILabHealthcare/DNAGPT
DNA	Self-GenomeNet	2023	MS	CL	1 Kb	Nucleotide	Encoder - RNN - LSTM	0.4 M	https://github.com/GenomeNet/Self-GenomeNet
Codon	cdsBERT	2023	MS cDNA	MLM + KD	1024 codons	Special Tokens + Codon	Encoder - Transformers - ProtBERT	420 M	https://huggingface.co/GleghornLab/cdsBERT
RNA	UNI-RNA	2023	MS RNA	MLM	4 Kb	Nucleotide	Encoder - Transformers - BERT	25 M - 400 M
DNA	hgT5	2023	HR	Text-to-Text	512 nt *	Nucleotide	Encoder-Decoder - Transformers - T5	770 M
DNA	DNABERT-S	2024	MS	CCL	10 Kb	BPE	Encoder - Transformers - DNABERT-2	117 M	https://huggingface.co/zhihan1996/DNABERT-S
DNA	Caduceus	2024	HR	MLM	131 Kb *	Nucleotide	Decoder - SSM - BiMamba	7.7 M	https://huggingface.co/kuleshov-group/caduceus-ph_seqlen-131k_d_model-256_n_layer-16
DNA	PlantCaduceus	2024	RNA Expression	MLM	512 nt *	Nucleotide	Decoder - SSM - BiMamba	20 M - 225 M	https://huggingface.co/kuleshov-group/PlantCaduceus_l28
DNA	NT	2024	HR / MS / 1000G	MLM	6 Kb / 12 Kb *	Non-overlapping k-mer: 6	Encoder - Transformers - BERT	50 M - 2.5 B	https://huggingface.co/InstaDeepAI/nucleotide-transformer-2.5b-multi-species
DNA	AgroNT	2024	Plant Genomes	MLM	6 Kb *	Non-overlapping k-mer: 6	Encoder - Transformers - BERT	991 M	https://huggingface.co/collections/InstaDeepAI/agro-nucleotide-transformer-65b25c077cd0069ad6f6d344
DNA	GROVER	2024	HR	MLM	512 tokens *	BPE	Encoder - Transformers - BERT	87 M	https://huggingface.co/PoetschLab/GROVER
DNA	Species-LM	2024	Fungi 5’ UTRs / 3’ UTRs	MLM	1 Kb *	Nucleotide	Encoder - Transformers - BERT	90 M	https://huggingface.co/collections/johahi/specieslms-678a39261cfff01c1fa3ae41
DNA	Species-LM	2024	Metazoa 5’ UTRs	MLM	2 Kb	Overlapping k-mer: 6	Encoder - Transformers - BERT	97 M	https://huggingface.co/collections/johahi/specieslms-678a39261cfff01c1fa3ae41
DNA	GPN-MSA	2024	MS MSA	MLM	128 nt *	Nucleotide	Encoder - Transformers - BERT	86 M	https://huggingface.co/songlab/gpn-msa-sapiens
DNA	UTR-LM	2024	Vertebrate 5’ UTRs	MLM + SS + MFE	1022 nt	Nucleotide	Encoder - Transformers - BERT	1 M	https://huggingface.co/multimolecule/utrlm-te_el
DNA	MegaDNA	2024	Bacteriophage Genomes	CLM	96 Kb	Nucleotide	Decoder - Transformers - MEGABYTE	145 M / 78 M / 277 M	https://github.com/lingxusb/megaDNA
DNA	regLM	2024	Human Enhancers / Yeast Promoters	CLM	200 nt	Special Tokens + Nucleotide	Decoder - Hyena - HyenaDNA	6.5 M	https://github.com/Genentech/regLM
DNA	Evo	2024	Prokaryota + Phage Genomes	CLM	8 Kb / 131 Kb	Special Tokens + Nucleotide	Decoder - Hybrid - Striped Hyena	7 B	https://huggingface.co/togethercomputer/evo-1-131k-base
Mixed-Modal	gLM2	2024	MS Metagenomes	MLM	4 kb	Nucleotide + Residue	Encoder - Transformers	150 M / 650 M	https://huggingface.co/tattabio/gLM2_650M
RNA	GenerRNA	2024	MS ncRNAs	CLM	1024 tokens *	BPE	Decoder - Transformer - GPT	350 M	https://huggingface.co/pfnet/GenerRNA
RNA	RNA-MSM	2024	MS RNAs with MSA	MLM	1024 nt *	Nucleotide	Encoder - Transformer - MSA Transformer	96 M	https://huggingface.co/multimolecule/rnamsm
RNA	PlantRNA-FM	2024	Plant mRNAs	MLM + SAL + RNA Annotation	1026 nt	Nucleotide	Encoder - Transformer - BERT	35 M	https://huggingface.co/yangheng/PlantRNA-FM
RNA	RiNALMo	2024	MS ncRNAs	MLM	1022 nt	Nucleotide	Encoder - Transformer - BERT	650 M	https://huggingface.co/multimolecule/rinalmo
RNA	Orthrus	2024	Mammal mRNAs	CL	12 Kb	Nucleotide	Encoder - SSM - Mamba	1 M / 10 M	https://huggingface.co/quietflamingo/orthrus-large-6-track
RNA	AIDO.RNA	2024	MS ncRNAs	MLM	1024 nt	Nucleotide	Encoder - Transformer - BERT	650 M / 1.6 B	https://huggingface.co/genbio-ai/AIDO.RNA-1.6B
RNA	SpliceBERT	2024	Vertebrate pre-mRNAs	MLM	1024 nt *	Nucleotide	Encoder - Transformers - BERT	19 M	https://huggingface.co/multimolecule/splicebert
RNA	ERNIE-RNA	2024	MS ncRNAs	MLM	1024 nt	Nucleotide	Encoder - Transformers - modified BERT	86 M	https://huggingface.co/multimolecule/ernierna
DNA	DEEPGENE	2024	Human Pangenome	MLM	5 Kb	BPE	Encoder - Transformers - BERT	85 M	https://github.com/wds-seu/DeepGene
RNA	RNAErnie	2024	MS ncRNAs	Multi-Stage MLM	512 nt	Special Tokens + Nucleotide	Encoder - Transformers - BERT	105 M	https://huggingface.co/multimolecule/rnaernie
DNA	3UTRBERT	2024	Human 3’ UTRs	MLM	510 nt *	Non-overlapping k-mer: 3-6	Encoder - Transformers - BERT	86 M - 98 M	https://huggingface.co/multimolecule/utrbert-3mer
RNA	BEACON-B	2024	Human ncRNAs	MLM	1026 nt	Nucleotide	Encoder - Transformers - BERT		https://github.com/terry-r123/RNABenchmark?tab=readme-ov-file
Codon	CaLM	2024	MS cDNA	MLM	1024 codons	Codon	Encoder - Transformers - BERT	85 M	https://huggingface.co/multimolecule/calm
Codon	cdsFM	2024	MS cDNA	MLM / CLM	2048 codons	Special Tokens + Codon	Encoder - Transformers - RoFormer	80 M - 620 M	https://huggingface.co/goodarzilab/encodon-620M
Codon	codonBERT (Bioinformatics)	2024	Human cDNA	MLM	2000 codons	Codon	Encoder - Transformers - ProteinBERT	16 M	https://github.com/FPPGroup/CodonBERT
Codon	codonBERT (Genome Research)	2024	MS cDNA	MLM + STP	512 codons	Codon	Encoder - Transformers - BERT	110 M	https://github.com/Sanofi-Public/CodonBert
RNA	LoRNASH	2024	Human + Mouse pre-mRNAs	CLM	64 Kb	Nucleotide	Decoder - Hybrid - Striped Hyena	7 M	https://github.com/goodarzilab/mach-1
RNA	DGRNA	2024	MS ncRNA	MLM	2 Kb	(IUPAC) Nucleotide	Encoder - Hybrid - BiMamba 2	100 M
Multi-modal	ChatNT	2024	Genomics Instructions Dataset	QA	12 Kb	English Tokens + Non-overlapping k-mer: 6	Multi-modal: NT + Vicuna	8 B	https://huggingface.co/InstaDeepAI/ChatNT
Multi-modal	Isoformer	2024	RNA Expression	Supervised	196 Kb	Nucleotide	Multi-modal: NT + Enformer + ESM2	500 M	https://huggingface.co/InstaDeepAI/isoformer
DNA	MistralDNA	2024	HR	CLM	10 Kb	BPE	Decoder - Transformers - Mistral	17 M - 1.6 B	https://huggingface.co/RaphaelMourad/Mistral-DNA-v1-17M-hg38
RNA	StructmRNA	2024	Human mRNAs	Dual MLM	107 nt *	Nucleotide + Secondary Structure Annotation	Encoder - Transformers - BERT
DNA	GenomicsFM	2024	MS	MLM	512 tokens	BPE + Overlapping k-mer: 6	Encoder - Transformers - BERT	120 M / 400 M
DNA	GERM	2025	MS	Continual Learning	10 Kb	BPE	Encoder - Transformers - Outlier-free DNABERT-2	117 M	https://huggingface.co/magicslabnu/GERM
DNA	GENA-LM	2025	HR / 1000G / Fly / Yeast / Plant	MLM	4.5 Kb / 36 Kb	BPE	Encoder - Transformers - BERT / BigBird	110 M / 336 M	https://huggingface.co/collections/AIRI-Institute/dna-language-models-65b229c1cd9b73cf8462ac96
DNA	AIDO.DNA	2025	MS	MLM	4 Kb	Nucleotide	Encoder - Transformers - BERT	300 M / 7 B	https://huggingface.co/genbio-ai
DNA	GPNPromoter	2025	MS	MLM	512 nt *	Nucleotide	Encoder - CNN - ByteNet	152 M	https://huggingface.co/songlab/gpn-animal-promoter
DNA	PhyloGPN	2025	HR MSA	F81	6 Kb	Nucleotide	Encoder - CNN - ByteNet	83 M	https://huggingface.co/songlab/PhyloGPN
DNA	Evo 2	2025	MS Genomes + SR + Metagenomes + Organelles	CLM	1 Mb	Special Tokens + Nucleotide	Decoder - Hybrid - Striped Hyena	7 B / 40 B	https://huggingface.co/arcinstitute/evo2_40b
Mixed-Modal	LucaOne	2025	MS Genes	MLM + 8 more tasks	1280 nt	Nucleotide + Residue	Encoder - Transformers	1.8 B	https://huggingface.co/Yuanfei/LucaOne
Mixed-Modal	CD-GPT	2025	MS	CLM		Special Tokens + BPE	Decoder - Transformer - GPT	1 B	https://github.com/TencentAI4S/CD-GPT
DNA	Bio-FM	2025	1000G	CLM	6 Kb / 12 Kb	Special Tokens + Nucleotide	Decoder - Transformers - Mistral	265 M	https://huggingface.co/m42-health/BioFM-265M
Reads or Metagenomes	GenomeOcean	2025	MS Metagenomes	CLM	10240 tokens *	BPE	Decoder - Transformers - Mistral	100 M - 4 B	https://huggingface.co/pGenomeOcean/GenomeOcean-4B
Reads or Metagenomes	MetaGene1	2025	MS Metagenomes	CLM	512 tokens	BPE	Decoder - Transformers - Llama 2	7 B	https://huggingface.co/metagene-ai/METAGENE-1
DNA	seqLens	2025	MS	MLM	512 tokens	BPE	Encoder - Transformers - DeBERTa	15 M - 111 M	https://huggingface.co/omicseye/seqLens_32768_512_30M
DNA	HybriDNA	2025	MS	CLM	8 Kb - 131 Kb	Nucleotide	Decoder - Hybrid - Striped Mamba 2	300 M - 7 B	https://github.com/microsoft/HybriDNA
DNA	UKBioBERT	2025	UK BioBank	MLM	10 Kb	BPE	Encoder - Transformers - DNABERT-2	117 M	https://github.com/HelloWorldLTY/UKBioLM
Multi-modal	BioReason	2025	Biological Reasoning Tasks	QA	2 Kb	English Tokens + Nucleotide	Multi-modal: Evo 2 + Qwen 3	500 M - 4 B
DNA	GENERator	2025	MS	CLM	98 Kb	Non-overlapping k-mer: 6	Decoder - Transformers - Llama	0.5 B - 3 B	https://huggingface.co/GenerTeam/GENERator-eukaryote-3b-base
RNA	LAMAR	2025	Mammalian and Viral RNA	MLM	4 Kb	Nucleotide	Encoder - Transformers - BERT	85 M	https://github.com/rnasys/LAMAR
DNA	PDLLMs	2025	Plant Genomes	MLM / CLM		BPE / Nucleotide / Non-overlapping k-mer: 6	BERT / GPT / Mamba	89 M - 152 M	https://huggingface.co/zhangtaolab
Multi-modal	BioLangFusion	2025	MS RNA	MIL	1000 tokens	Nucleotide	Multi-modal: NT + RNA-FM + ESM2	210 M
DNA	Generanno	2025	Prokaryota	MLM	8 Kb	Nucleotide	Encoder - Transformers - Llama	500 M - 3 B	https://huggingface.co/GenerTeam/GENERator-eukaryote-3b-base
RNA	Helix-mRNA	2025	MS mRNA	CLM	12 Kb	Nucleotide	Decoder - Hybrid - Striped Mamba 2	5 M	https://huggingface.co/helical-ai/helix-mRNA
RNA	RNAGenesis	2025	MS ncRNA	MLM	1 K b	Hybrid N-Gram	Encoder - Transformers - BERT	866 M	https://github.com/zaixizhang/RNAGenesis
